# Supplementary material for: Atom-Atom-Path similarity and Sphere Exclusion clustering: tools for prioritizing fragment hits
Source: J Cheminform. 2015 Mar 25;7:11. doi: 10.1186/s13321-015-0056-8 (PMC4392110; doi:10.1186/s13321-015-0056-8)
Supplement: Additional file 2: — 4000.Clusters.tab.gz. Compressed file containing clustering results computed with AAP similarity and Tanimto similarity using linear and circular fingerprints. [file 13321_2015_56_MOESM2_ESM.zip]

Archive with 1 entries (1 files):
- 13321_2015_56_MOESM2_ESM.gz
