# Supplementary material for: Atom-Atom-Path similarity and Sphere Exclusion clustering: tools for prioritizing fragment hits
Source: J Cheminform. 2015 Mar 25;7:11. doi: 10.1186/s13321-015-0056-8 (PMC4392110; doi:10.1186/s13321-015-0056-8)
Supplement: Additional file 3: — gCheminfoCommands_20150126.tgz. Zip file containing source code and compiled code for software described in this paper. Unpack the zip file into a directory on a UNIX server and follow the instructions in the = readme.md file to install the software. Step by step instructions on how to reproduce the clustering method on the Novartis-GNF Malaria Box dataset can be found in the examples/NovartisMalariaBox/=readme.md file. [file 13321_2015_56_MOESM3_ESM.zip]

Archive with 1 entries (1 files):
- 13321_2015_56_MOESM3_ESM.tgz
